# Supplementary material for: Socioeconomic inequalities in the prevalence of underweight, overweight, and obesity among women aged 20–49 in low- and middle-income countries
Source: Int J Obes (Lond). 2019 Dec 18;44(3):609–16. doi: 10.1038/s41366-019-0503-0 (PMC7046525; doi:10.1038/s41366-019-0503-0)
Supplement: Supplementary file 3 — Supplementary table 1 [file 41366_2019_503_MOESM3_ESM.xlsx]

## Sheet: Hoja1
Appendix A
Supplementary table 1. Sample, prevalence of underweight and overweight or obesity and inequity measurements among women aged 20 – 40 from 49 low-middle-income countries
			Underweight			Overweight or obesity			Obesity
Country	Year	Sample (n)	Prevalence	SII	IPI	Prevalence	SII	IPI	Prevalence	SII	IPI	Income group*	UNICEF Region
Armenia	2015	4985	3	1.3	1.3	49.8	0	-0.6	16.8	-6.2	-0.2	Middle income	Europe and Central Asia
Bangladesh	2014	14829	17.2	-31.2	2.5	25.6	46	7.3	4.7	13.9	3.8	Middle income	South Asia
Benin	2011	11602	4.6	-4.2	1.5	30.3	36.3	-0.4	8.2	17.3	1.6	Low income	West and Central Africa
Burkina Faso	2010	5884	13.7	-18.6	-0.3	12.9	34.4	10.7	3.7	16.6	5.2	Low income	West and Central Africa
Burundi	2016	5801	17.8	-19.3	1.1	9	29.5	10.9	2.2	11.4	5	Low income	Eastern and Southern Africa
Cambodia	2014	8866	11.4	-4.1	1.4	21	15.3	-3	3.3	3.8	-0.1	Middle income	East Asia and the Pacific
Cameroon	2011	5311	6	-12.3	4.8	37.3	50.1	-9.9	13.7	29.1	-3.1	Middle income	West and Central Africa
Chad	2014	7312	17.2	-2.1	-7.7	13.5	23.1	11.4	3	9.4	4.8	Low income	West and Central Africa
Colombia	2010	35428	2.8	-2.4	0.2	52.7	-2.6	-1.1	17.8	-7	-2.6	Middle income	Latin America and the Caribbean
Comoros	2012	3568	5	-1.3	1.1	44	17.3	-1.8	15.1	4.2	-0.8	Low income	Eastern and Southern Africa
			Underweight			Overweight or obesity			Obesity
Country	Year	Sample (n)	Prevalence	SII	IPI	Prevalence	SII	IPI	Prevalence	SII	IPI	Income group*	UNICEF Region
Congo, Dem. Rep.	2013	6145	12.4	-16.4	-1.9	18.4	40.4	10.5	4	17	4.6	Low income	West and Central Africa
Congo, Rep.	2011	3925	11.4	-13.7	-1.9	31.6	44.6	0.9	11.1	20.1	-0.3	Middle income	West and Central Africa
Cote d´Ivoire	2011	3304	5.4	-2.2	1.3	30	39.2	-0.7	8	16.6	-0.3	Middle income	West and Central Africa
Dominican Republic	2013	6905	4.4	-5.3	1.4	57.3	6.9	-3.6	24.2	-0.8	-2.5	Middle income	Latin America and the Caribbean
Egypt	2014	18517	0.2	-0.6	0.1	85.3	10	-1.4	48.8	4.5	-4.3	Middle income	Middle East and North Africa
Ethiopia	2016	10317	20.5	-14	-0.5	8.8	29.1	9.2	1.9	9	2.8	Low income	Eastern and Southern Africa
Gabon	2012	3772	4.5	-1.5	1.6	51.8	28.1	-11.6	22.9	18.3	-7.5	Middle income	West and Central Africa
Gambia	2013	3067	13.4	-10	-2.4	26.9	21.8	-0.2	9	13.8	1.8	Low income	West and Central Africa
Ghana	2014	3467	4.3	-6.6	2.1	47.1	58.6	-10.1	18.5	39	-1.4	Middle income	West and Central Africa
Guatemala	2014	18566	1.7	0	0.4	60.4	27.7	-8.2	24.6	22.9	-5.3	Middle income	Latin America and the Caribbean
Guinea	2012	3148	10.1	-13.7	2.2	22.6	44.8	3.5	6.1	19.1	4.4	Low income	West and Central Africa
Haiti	2012	6542	9.1	-8.8	0.9	31.5	39.1	-3	10.2	23	0.5	Low income	Latin America and the Caribbean
Honduras	2011	16068	2.8	-0.5	0.9	59.9	20.2	-11.9	26.9	21.1	-9.2	Middle income	Latin America and the Caribbean
			Underweight			Overweight or obesity			Obesity
Country	Year	Sample (n)	Prevalence	SII	IPI	Prevalence	SII	IPI	Prevalence	SII	IPI	Income group*	UNICEF Region
India	2015	531433	18.8	-29.8	3.5	24.2	41.2	-0.9	6.1	15.5	1.2	Middle income	South Asia
Jordan	2012	6215	1.5	0.2	0.3	71.8	-3.6	-2.7	39.2	-9.9	-1.5	Middle income	Middle East and North Africa
Kenya	2014	10596	7.1	-16	8.2	37.6	46.7	-6.1	12.1	24.1	0.2	Middle income	Eastern and Southern Africa
Kyrgyzstan	2012	5891	4.5	1.3	0.2	43.6	-14.3	-1.1	15	-7.8	1.3	Middle income	Europe and Central Asia
Lesotho	2014	2446	3	-1.5	1.5	52	34.5	-11.6	24.2	27.5	-8.9	Middle income	Eastern and Southern Africa
Liberia	2013	3276	5.3	-7	1.2	31.8	33.1	4.9	10.9	19.8	2.6	Low income	West and Central Africa
Malawi	2015	5725	5.6	-3.2	0.4	24.4	36.7	7.1	6.9	18.1	3.9	Low income	Eastern and Southern Africa
Mali	2012	3689	9.9	-7.1	-2.8	20.6	34.4	13.1	5.9	19.2	6.3	Low income	West and Central Africa
Mozambique	2011	9229	6.8	-9.3	1.2	19.2	45.7	10.8	5.2	22.5	6.5	Low income	Eastern and Southern Africa
Myanmar	2015	10280	13.6	-11.9	2.4	28.1	26.2	-0.8	6.3	9	0.9	Middle income	East Asia and the Pacific
Namibia	2013	3211	10.6	-14.6	3	37.9	44	-7.4	16.2	30.5	-1.8	Middle income	Eastern and Southern Africa
Nepal	2016	4844	14	-16.7	-6.1	26.9	44.7	10.7	6.2	20.1	5.1	Low income	South Asia
Niger	2012	3492	12.4	-12.3	-1.8	20.5	34.6	14.5	4.5	14.2	7.2	Low income	West and Central Africa
			Underweight			Overweight or obesity			Obesity
Country	Year	Sample (n)	Prevalence	SII	IPI	Prevalence	SII	IPI	Prevalence	SII	IPI	Income group*	UNICEF Region
Nigeria	2013	25947	8.3	-13.1	1.3	29.7	47.2	1.5	9.2	23.6	2.9	Middle income	West and Central Africa
Pakistan	2012	3873	13.6	-27.8	4.2	41.5	51.9	-4.1	15.6	27.1	-0.2	Middle income	South Asia
Peru	2016	25174	1	0.2	0	64.5	-1.8	-11.2	24.3	1.3	-9	Middle income	Latin America and the Caribbean
Rwanda	2014	4753	5.3	-5.9	2.5	22.9	35.1	6.8	4.6	16.8	5.6	Low income	Eastern and Southern Africa
Senegal	2010	3850	18.1	-11.1	-1.6	25.8	27.7	0.1	7.5	10.5	0.2	Low income	West and Central Africa
Sierra Leone	2013	5474	7.3	-6.9	-0.3	21.4	30.5	4.5	6	15.4	4.6	Low income	West and Central Africa
Tajikistan	2012	6919	7.8	-3.7	-0.3	36	20.3	-0.9	12	10.7	-1.4	Middle income	Europe and Central Asia
Tanzania	2015	9093	7	-7.2	1.2	33.5	50.5	3.4	12.4	32.9	4.7	Low income	Eastern and Southern Africa
Togo	2013	3463	5.8	-9	2	35.2	50.4	-2.8	13.4	31.3	2.2	Low income	West and Central Africa
Uganda	2016	3975	7.4	-14.8	4	27.8	48.3	2.2	9.2	28.6	3.8	Low income	Eastern and Southern Africa
Yemen	2013	12902	19	-40.2	8.9	32.7	53	-2.3	11.3	26.9	2.1	Middle income	Middle East and North Africa
Zambia	2013	11163	8.5	-11.6	2.6	27	44.9	1.2	8.3	23.2	1.6	Middle income	Eastern and Southern Africa
Zimbabwe	2015	6903	4.2	-5.3	-0.1	41.1	41.8	-2.4	15.7	31.7	1.1	Low income	Eastern and Southern Africa
* World Bank classification
