# Supplementary material for: Socioeconomic inequalities in the prevalence of underweight, overweight, and obesity among women aged 20–49 in low- and middle-income countries
Source: Int J Obes (Lond). 2019 Dec 18;44(3):609–16. doi: 10.1038/s41366-019-0503-0 (PMC7046525; doi:10.1038/s41366-019-0503-0)
Supplement: Supplementary file 4 — Supplementary table 2 [file 41366_2019_503_MOESM4_ESM.xlsx]

## Sheet: Hoja1
Supplementary table 2. Fractional polynomial coefficients
	All countries
BMI classification	α	β	adj. R2	p-value
Underweight	11.02	-0.62	0.1315	0.006
Overweight + obesity	21.72	3.45	0.4996	<0.001
Obesity	5.42	1.87	0.4407	<0.001
