# Supplementary material for: Socioeconomic inequalities in the prevalence of underweight, overweight, and obesity among women aged 20–49 in low- and middle-income countries
Source: Int J Obes (Lond). 2019 Dec 18;44(3):609–16. doi: 10.1038/s41366-019-0503-0 (PMC7046525; doi:10.1038/s41366-019-0503-0)
Supplement: Supplementary file 5 — Supplementary table 3 [file 41366_2019_503_MOESM5_ESM.xlsx]

## Sheet: Hoja1
Supplementary table 3. Values of the concentration, slope and inequality pattern indices by prevalence groups
Prevalence quintile strata	CIX	SII	IPI
Underweight
0.2% - 4.3%	-10.5	-1.5	0.7
4.4% - 5.8%	-12.9	-3.8	1.3
6.0% - 9.1%	-23.6	-10.4	2.4
9.9% - 13.6%	-13.2	-20.3	0.2
13.7% - 20.5%	-19.7	-20.3	0
Overweight or obesity
8.8% - 21.4%	35.1	31.7	9.3
22.6% - 27.8%	26.6	37.7	3.8
28.1% - 35.2%	23.3	42	0.1
36.0% - 49.9%	13.9	31.6	-4.5
51.8% - 85.4%	4	13.3	-7
Obesity
1.9% - 5.2%	56.9	13.5	4.5
5.9% - 8.2%	39	16.1	2.8
8.3% - 12.1%	34.4	21.4	1.4
12.4% - 17.8%	19.7	16.6	0.1
18.5% - 48.9%	10.4	13.8	-5.5
